# Supplementary material for: Non-falciparum malaria infection and IgG seroprevalence among children under 15 years in Nigeria, 2018
Source: Nat Commun. 2023 Mar 13;14:1360. doi: 10.1038/s41467-023-37010-0 (PMC10011577; doi:10.1038/s41467-023-37010-0)
Supplement: Supplementary file 4 — Supplementary Data 1 [file 41467_2023_37010_MOESM4_ESM.xlsx]

## Sheet: Sheet1
Supplementary Data file
Plasmodium species target	Forwand primer sequence (5'-3')	Reverse primer sequence (5'-3')
Plasmodium genus	GGCCTAACATGGCTATGACG	CTGCCTTCCTTAGATGTGGTAGCT
P. falciparum	ACCCCTCGCCTGGTGTTTTT	TCGGGCCCCAAAAATAGGAA
P. vivax	ACTGACACTGATGATTTAGAACCCATTT	TGGAGAGATCTTTCCATCCTAAACCT
P. malariae	AAGGCAGTAACACCAGCAGTA	TCCCATGAAGTTATATTCCCGCTC
P. ovale	CCACAGATAAGAAGTCTCAAGTACGATATT	TTGGAGCACTTTTGTTTGCAA
